# Supplementary material for: The LKB1–AMPK Signaling Axis Modulates Ferroptosis in Fibroblast-Like Synoviocytes Derived from Rheumatoid Arthritis
Source: Biomedicines. 2025 Jan 30;13(2):321. doi: 10.3390/biomedicines13020321 (PMC11853117; doi:10.3390/biomedicines13020321)
Supplement: Supplementary file 1 [file biomedicines-13-00321-s001.zip]

Archive with 1 entries (1 files):
- biomedicines-3445829-supplementary.pdf
